# Supplementary material for: Conformity between Pacifier Design and Palate Shape in Preterm and Term Infants Considering Age-Specific Palate Size, Facial Profile and Lip Thickness
Source: Children (Basel). 2022 May 25;9(6):773. doi: 10.3390/children9060773 (PMC9221625; doi:10.3390/children9060773)
Supplement: Supplementary file 1 [file children-09-00773-s001.zip]

Archive with 1 entries (1 files):
- children-1717091-supplementary.xlsx
