# Supplementary material for: Conformity between Pacifier Design and Palate Shape in Preterm and Term Infants Considering Age-Specific Palate Size, Facial Profile and Lip Thickness
Source: Children (Basel). 2022 May 25;9(6):773. doi: 10.3390/children9060773 (PMC9221625; doi:10.3390/children9060773)
Supplement: Supplementary file 1 [file children-09-00773-s001.zip › children-1717091-supplementary.xlsx]

## Sheet: Sheet 1 - Table S1.
Table S1. Brand name, abbreviation of brand name, manufacturer and size concept of included pacifiers by age in months and quarters.
	Quarters:	-1			0			1			2			3			4			5			6
Brand name (indication), company, city, country, abbreviation	Months:	-3	-2	-1	0	1	2	3	4	5	6	7	8	9	10	11	12	13	14	15	16	17	18	19	20
Wee Thumbie (for babies < 30 weeks gestation; for hospital use only), Koninklijke Philips N.V., Amsterdam, Netherlands	wt	1
Wee Soothie (for babies 30–34 weeks gestation; for hospital use only), Koninklijke Philips N.V., Amsterdam, Netherlands	ws	1	1
NICU Soothie (for babies > 34 weeks gestation; for hospital or home use), Koninklijke Philips N.V., Amsterdam, Netherlands	cus		1	1	1	1
Jollypop Preemie, Sandbox Medical, LLC 50 Corporate Park Drive, Suite 750, Pembroke, Massachusetts 02359, United States	jpp	1	1	1
Philips Avent Mini Pacifier (0-2 months), Koninklijke Philips N.V., Amsterdam, Netherlands	av02				1	1	1
Philips Avent Soothie Pacifier (0-3 months), Koninklijke Philips N.V., Amsterdam, Netherlands	avs03				1	1	1	1
Philips Avent Classic Pacifier (0 - 6 months), Koninklijke Philips N.V., Amsterdam, Netherlands	av06				1	1	1	1	1	1	1
Avent Ultra Air Pacifier (0 - 6 months), Koninklijke Philips N.V., Amsterdam, Netherlands	avu06				1	1	1	1	1	1	1
Philips Avent Soothie Pacifier (3+ months), Koninklijke Philips N.V., Amsterdam, Netherlands	avs318							1	1	1	1	1	1	1	1	1	1	1	1	1	1	1	1
Philips Avent Classic Pacifier (6 - 18 months), Koninklijke Philips N.V., Amsterdam, Netherlands	av618										1	1	1	1	1	1	1	1	1	1	1	1	1
Avent Ultra Air Pacifier (6 - 18 months), Koninklijke Philips N.V., Amsterdam, Netherlands	avu618										1	1	1	1	1	1	1	1	1	1	1	1	1
Philips Avent Classic Pacifier (18+ months), Koninklijke Philips N.V., Amsterdam, Netherlands	av18+																						1	1	1
Babydream Soother Symmetrical Silicone (0 - 3 months), Dirk Rossmann GmbH, 30938 Burgwedel, Germany	ba03				1	1	1	1
Babydream Soother Anatomical Silicone (0 - 3 months), Dirk Rossmann GmbH, 30938 Burgwedel, Germany	baa03				1	1	1	1
Babydream Soother Anatomical Slimline Silicone (0 - 3 months), Dirk Rossmann GmbH, 30938 Burgwedel, Germany	baas03				1	1	1	1
Babydream Soother Symmetrical Silicone (3-18 months), Dirk Rossmann GmbH, 30938 Burgwedel, Germany	ba318							1	1	1	1	1	1	1	1	1	1	1	1	1	1	1	1
Babydream Soother Anatomical Silicone 3 -18 months, Dirk Rossmann GmbH, 30938 Burgwedel, Germany	baa318							1	1	1	1	1	1	1	1	1	1	1	1	1	1	1	1
Babydream Soother Anatomical Slimline Silicone(3 - 18 months), Dirk Rossmann GmbH, 30938 Burgwedel, Germany	baas318							1	1	1	1	1	1	1	1	1	1	1	1	1	1	1	1
Babydream Soother Symmetrical Silicone (18+ months), Dirk Rossmann GmbH, 30938 Burgwedel, Germany	ba18+																						1	1	1
Babydream Soother Anatomical Silicone (18+ months), Dirk Rossmann GmbH, 30938 Burgwedel, Germany	baa18+																						1	1	1
Babydream Soother Anatomical Slimline Silicone (18+ months), Dirk Rossmann GmbH, 30938 Burgwedel, Germany	baas18+																						1	1	1
Baby Frank Soother Preemie, Büttner Frank GmbH, 91058 Erlangen, Germany	bff	1	1	1
Baby Frank Soother 1, Büttner Frank GmbH, 91058 Erlangen, Germany	bf1				1	1	1	1	1	1	1
Baby Frank Soother 2, Büttner Frank GmbH, 91058 Erlangen, Germany	bf2										1	1	1	1	1	1	1	1	1	1	1	1	1
Chicco Physio Comfort Soother (0 - 6 months), Artsana S. p. A, 22070 Grandate (CO), Italy	cpc06				1	1	1	1	1	1	1
Chicco Physio Comfort Soother (6 - 16 months), Artsana S. p. A, 22070 Grandate (CO), Italy	cpc616										1	1	1	1	1	1	1	1	1	1	1
Chicco Physio Comfort Soother (16 - 36 months), Artsana S. p. A, 22070 Grandate (CO), Italy	cpc1636																				1	1	1	1	1
Curaprox Soother 3-7 kg (0 - 7 months), Curaden AG, 6010 Kriens, Swiss	cu07				1	1	1	1	1	1	1	1
Curaprox Soother 7-10 kg (7 - 18 months), Curaden AG, 6010 Kriens, Swiss	cu718											1	1	1	1	1	1	1	1	1	1	1	1
Curaprox Soother 10-14 kg (18 - 36 months), Curaden AG, 6010 Kriens, Swiss	cu1836																						1	1	1
Dentistar Pacifier Size 0 (0-2 months), Novatex GmbH, 30982 Pattensen, Germany	de02				1	1	1
Dentistar Pacifier Size 1 (0-6 months), Novatex GmbH, 30982 Pattensen, Germany	de06				1	1	1	1	1	1	1
Dentistar Pacifier Size 2 (6-14 months), Novatex GmbH, 30982 Pattensen, Germany	de614										1	1	1	1	1	1	1	1	1
Dentistar Pacifier Size 3 (14+ months, Novatex GmbH, 30982 Pattensen, Germany	de14+																		1	1	1	1	1	1	1
Goldi Soother Natural Shape Round (S = 0 - 3 months), WVP Volker Hannemann GmbH, 54294 Trier, Germany	gnr03				1	1	1	1
Goldi Soother Natural Shape Oval (XS = 0+ months, WVP Volker Hannemann GmbH, 54294 Trier, Germany	gno03				1	1	1	1
Goldi Soother Natural Shape Symmetrical (S = 0 - 3 months), WVP Volker Hannemann GmbH, 54294 Trier, Germany	gns03				1	1	1	1
Goldi Soother Natural Shape Oval (S = 0 - 6 months), WVP Volker Hannemann GmbH, 54294 Trier, Germany	gno06				1	1	1	1	1	1	1
Goldi Soother Natural Shape Bevelled (S = 0 - 6 months), WVP Volker Hannemann GmbH, 54294 Trier, Germany	ga06				1	1	1	1	1	1	1
Goldi Soother natural shape symmetrical (L = 3 - 24 months), WVP Volker Hannemann GmbH, 54294 Trier, Germany	gns324							1	1	1	1	1	1	1	1	1	1	1	1	1	1	1	1	1	1
Goldi Soother Natural Shape Round (M = 4 - 11 months, WVP Volker Hannemann GmbH, 54294 Trier, Germany	gnr411								1	1	1	1	1	1	1	1
Goldi Soother Natural Shape Oval (L = 6+ months), WVP Volker Hannemann GmbH, 54294 Trier, Germany	gno6+										1	1	1	1	1	1	1	1	1	1	1	1	1	1	1
Goldi Soother Natural Shape Bevelled (L = 6+ months), WVP Volker Hannemann GmbH, 54294 Trier, Germany	gk6+										1	1	1	1	1	1	1	1	1	1	1	1	1	1
Goldi Soother Natural Shape Round (L = 12 + months), WVP Volker Hannemann GmbH, 54294 Trier, Germany	gnr12+																1	1	1	1	1	1	1	1	1
Grünspecht Organic Pacifier Made Of Natural Rubber Size 1 (0 - 6 months), Grünspecht Naturprodukte GmbH, 85123 Munich, Germany	gr06				1	1	1	1	1	1	1
Grünspecht Organic Pacifier Made Of Natural Rubber Size 2 (6 - 18 months), Grünspecht Naturprodukte GmbH, 85123 Munich, Germany	gr618										1	1	1	1	1	1	1	1	1	1	1	1	1
Grünspecht Organic Pacifier made of natural rubber Size 3 (18+ months), Grünspecht Naturprodukte GmbH, 85123 Munich, Germany	gr18+																						1	1	1
Mam Start Pacifier (0 - 2 months), Mam Babyartikel GmbH, 1160 Vienna, Austria	ma02				1	1	1
Mam Perfect Start Pacifier (0 - 2 months), Mam Babyartikel GmbH, 1160 Vienna, Austria	mp02				1	1	1
Mam Original Pacifier (0 - 6 months), Mam Babyartikel GmbH, 1160 Vienna, Austria	ma06				1	1	1	1	1	1	1
Mam Perfect Night Pacifier (0-6 months), Mam Babyartikel GmbH, 1160 Vienna, Austria	mp06				1	1	1	1	1	1	1
Mam Original Pacifier (6 - 16 months), Mam Babyartikel GmbH, 1160 Vienna, Austria	ma616										1	1	1	1	1	1	1	1	1	1	1
Mam Perfect Pacifier (6 - 16 months), Babyartikel GmbH, 1160 Vienna, Austria	mp616										1	1	1	1	1	1	1	1	1	1	1
Mam Perfect Pacifier (16+ months), Mam Babyartikel GmbH, 1160 Vienna, Austria	mp16																				1	1	1	1	1
Mam Original Pacifier (16+ months), Mam Babyartikel GmbH, 1160 Vienna, Austria	ma16+																				1	1	1	1	1
Nip Newborn Pacifier Size 0 (0 - 2 months), Nürnberg Gummi Babyartikel GmbH & Co. KG, 91166 Georgensgmünd, Germany	nn02				1	1	1
Nip Life Pacifier Size 1 (0 - 6 months), Nürnberg Gummi Babyartikel GmbH & Co. KG, 91166 Georgensgmünd, Germany	nl06				1	1	1	1	1	1	1
Nip Miss Denti Size 1 (0 - 6 months), Nürnberg Gummi Babyartikel GmbH & Co. KG, 91166 Georgensgmünd, Germany	nimd06				1	1	1	1	1	1	1
Nip Cherry Pacifier Size 1 (0 - 6 months), Nürnberg Gummi Babyartikel GmbH & Co. KG, 91166 Georgensgmünd, Germany	nic06				1	1	1	1	1	1	1
Nip Miss Denti Size 2 (5 - 13 months), Nürnberg Gummi Babyartikel GmbH & Co. KG, 91166 Georgensgmünd, Germany	nimd513									1	1	1	1	1	1	1	1	1
Nip Life Pacifier Size 2 (5 - 18 months), Nürnberg Gummi Babyartikel GmbH & Co. KG, 91166 Georgensgmünd, Germany	nl518									1	1	1	1	1	1	1	1	1	1	1	1	1	1
Nip Cherry Pacifier Size 2 (6+ months), Nürnberg Gummi Babyartikel GmbH & Co. KG, 91166 Georgensgmünd, Germany	nic6+										1	1	1	1	1	1	1	1	1	1	1	1	1	1	1
Nip Miss Denti Size 3 (ab 3 months), Nürnberg Gummi Babyartikel GmbH & Co. KG, 91166 Georgensgmünd, Germany	nimd13+																	1	1	1	1	1	1	1	1
Nip Life Pacifier Size 3 (16 - 32 months), Nürnberg Gummi Babyartikel GmbH & Co. KG, 91166 Georgensgmünd, Germany	nl1632																				1	1	1	1	1
Nuk Soother For Preemies Size S (for premature babies weighing between 1,500 grams and 2,000 grams, for hospital use only), Mapa GmbH, 27404 Zeven, Germany	nup00	1	1	1
Nuk Soother For Preemies Size XS (for premature babies weighing up to 1,500 grams, for hospital use only), Mapa GmbH, 27404 Zeven, Germany	nup01	1	1	1
Nuk Pacifier (0 - 2 months), Mapa GmbH, 27404 Zeven, Germany	nu02				1	1	1
Nuk Genius Pacifier (0 - 2 months), Mapa GmbH, 27404 Zeven, Germany	nug02				1	1	1
Nuk Pacifier (0 - 6 months), Mapa GmbH, 27404 Zeven, Germany	nu06				1	1	1	1	1	1	1
Nuk Genius Pacifier 0 - 6 months Mapa GmbH, 27404 Zeven, Germany	nug06				1	1	1	1	1	1	1
Nuk Pacifier (6 - 18 months), Mapa GmbH, 27404 Zeven, Germany	nu618										1	1	1	1	1	1	1	1	1	1	1	1	1
Nuk Genius Pacifier (6 - 18 months), Mapa GmbH, 27404 Zeven, Germany	nug618										1	1	1	1	1	1	1	1	1	1	1	1	1
Nuk Pacifier (18 - 36 months), Mapa GmbH, 27404 Zeven, Germany	nu1836																						1	1	1
Nuk Genius Pacifier (18 - 36 months), Mapa GmbH, 27404 Zeven, Germany	nug1836																						1	1	1
